# Supplementary material for: Comprehensive Insight into Chemical Stability of Important Antidiabetic Drug Vildagliptin Using Chromatography (LC-UV and UHPLC-DAD-MS) and Spectroscopy (Mid-IR and NIR with PCA)
Source: Molecules. 2021 Sep 16;26(18):5632. doi: 10.3390/molecules26185632 (PMC8472283; doi:10.3390/molecules26185632)
Supplement: Supplementary file 1 [file molecules-26-05632-s001.zip]

Archive with 1 entries (1 files):
- molecules-1374854-supplementary.pdf
